# Supplementary material for: Striking Variability in the Post-Reproductive Movements of Spanish Red Kites (Milvus milvus): Three Strategies, Sex Differences, and Changes over Time
Source: Animals (Basel). 2022 Oct 25;12(21):2930. doi: 10.3390/ani12212930 (PMC9655320; doi:10.3390/ani12212930)
Supplement: Supplementary file 1 [file animals-12-02930-s001.zip]

Archive with 1 entries (1 files):
- animals-1921937-supplementary.pdf
